# Supplementary material for: Novel digenic inheritance of PCDH15 and USH1G underlies profound non-syndromic hearing impairment
Source: BMC Med Genet. 2018 Jul 20;19:122. doi: 10.1186/s12881-018-0618-5 (PMC6053831; doi:10.1186/s12881-018-0618-5)
Supplement: Supplementary file 1 — Supplementary data associated with this manuscript consists of Table S1. Variants of interest identified by exome sequencing. This list includes variants in this study that were tested for segregation. Annotations and population frequencies are listed. (XLSX 12 kb). [file 12881_2018_618_MOESM1_ESM.xlsx]

## Sheet: Supplementary Table 1
Chr	Start (HG19)	End (HG19)	Ref	Alt	Sanger sequencing*	Func Consequence	Gene	SNV type	AA Change	gnomAD_genome_ALL	gnomAD_exome_ALL	GME_AF	SIFT_pred	Polyphen2_HDIV_pred	Polyphen2_HVAR_pred	LRT_pred	MutationTaster_pred	MutationAssessor_pred	FATHMM_pred	PROVEAN_pred	CADD_phred	fathmm.MKL_coding_pred	GERP++_RS	phyloP7way_vertebrate	phyloP20way_mammalian	phastCons7way_vertebrate	phastCons20way_mammalian	avsnp147	Zygosity
3	191047501	191047501	G	T	no inheritance	exonic;splicing	CCDC50	nonsynonymous SNV	NM_178335:exon1:c.38G>T:p.(G13V)	.	.	.	T	D	P	D	D	N	T	D	24.9	D	4.24	0.917	1.048	0.975	0.926	.	0/1
9	75406925	75406925	C	T	no inheritance	exonic	TMC1	nonsynonymous SNV	NM_138691:exon16:c.1348C>T:p.(L450F)	.	2.438e-05	.	T	B	B	D	D	N	T	N	14.07	D	5.03	0.871	0.935	0.999	0.993	rs768579412	0/1
10	55719513	55719513	C	T	digenic inheritance	exonic	PCDH15	nonsynonymous SNV	NM_033056:exon23:c.3101G>A:p.(R1034H)	.	.	.	T	D	D	.	D	M	T	N	23.9	D	4.53	0.871	0.892	1	1	.	0/1
10	73453990	73453990	C	T	no inheritance	exonic	CDH23	nonsynonymous SNV	NM_022124:exon20:c.2263C>T:p.(H755Y)	0.0006	0.002187	0.006546	.	D	P	D	D	N	.	.	23.3	D	5.55	0.871	0.927	1	1	rs181255269	0/1
12	80933690	80933690	A	C	no inheritance	exonic	PTPRQ	nonsynonymous SNV	NM_001145026:exon17:c.2605A>C:p.(S869R)	.	.	.	.	D	D	.	D	.	.	.	27.7	D	5.22	1.062	1.028	0.999	1	.	0/1
17	72915838	72915838	C	T	digenic inheritance	exonic	USH1G	nonsynonymous SNV	NM_173477:exon2:c.1093G>A:p.(D365N)	.	3.268e-05	.	.	B	B	N	D	N	.	.	22.9	D	4.53	0.871	0.852	0.996	1	rs538983393	0/1
X	131212463	131212463	T	C	X-linked inheritance**	exonic	FRMD7	nonsynonymous SNV	NM_194277:exon12:c.1582A>G:p.(M528V)	.	.	.	T	B	B	N	N	N	D	N	0.001	N	2.91	0.079	1.061	0.209	0.243	.	1/1
	*Sanger sequencing result in entire pedigree
	**inherits in the pedigree, but this variant was considered likely benign as it was not predicted damaging by many bioinformatic tools and not a known hearing loss gene
